# Supplementary material for: Assessing the Efficiency of Triangular Gold Nanoparticles as NIR Photothermal Agents In Vitro and Melanoma Tumor Model
Source: Int J Mol Sci. 2022 Nov 8;23(22):13724. doi: 10.3390/ijms232213724 (PMC9695152; doi:10.3390/ijms232213724)
Supplement: Supplementary file 1 [file ijms-23-13724-s001.zip]

Archive with 1 entries (1 files):
- ijms-1964134-supplementary.pdf
